# Supplementary material for: Biogeographical and Ecological Patterns of the Bryophytic Flora Inhabiting the Small Islands Surrounding the Italian Peninsula, Sicily and Sardinia
Source: Plants (Basel). 2025 May 26;14(11):1618. doi: 10.3390/plants14111618 (PMC12157771; doi:10.3390/plants14111618)
Supplement: Supplementary file 1 [file plants-14-01618-s001.zip]

Archive with 1 entries (1 files):
- plants-3405733-supplementary.pdf
